# Supplementary material for: The Effect of Epimedium Isopentenyl Flavonoids on the Broiler Gut Health Using Microbiomic and Metabolomic Analyses
Source: Int J Mol Sci. 2023 Apr 21;24(8):7646. doi: 10.3390/ijms24087646 (PMC10141048; doi:10.3390/ijms24087646)
Supplement: Supplementary file 1 [file ijms-24-07646-s001.zip]

Archive with 1 entries (1 files):
- ijms-2277135-supplementary.pdf
